# Supplementary material for: Determinants of farmers’ decision-making behavior for black soil protection in Northeast China—A case of Jilin Province*
Source: PLoS One. 2025 Dec 19;20(12):e0339285. doi: 10.1371/journal.pone.0339285 (PMC12716778; doi:10.1371/journal.pone.0339285)
Supplement: S1 File — (XLSX) [file pone.0339285.s001.xlsx]

## Sheet: Sheet1
Serial number	economic compensation income satisfaction	awareness of food security	awareness of ecological and environmental benefits	advocacy for participation by relatives and friends	advocacy for participation by rural collective economic organizations	advocacy for participation by villagers	the intensity of dissemination for black soil protection	cognitive level of the black soil protection process	cognitive level of black soil protection measures	cognitive level of investment and use of funds for black soil protection	actively promoting black soil protection	being willing to continuously protect black soil	being willing to invest funds in black soil protection	being willing to learn conservation tillage techniques	strictly adhering to relevant protection regulations during the use of black soil	adopting conservation tillage measures such as crop rotation and fallow in black soil cultivation	actively participating in black soil protection projects or training	age	gender	education	Type of work	Farm size	Family population	Annual per capita household income	Engaged in agricultural production
1	4	4	5	5	4	3	5	4	3	3	4	5	5	5	5	5	5	4	0	2	1	1	3	4	4
2	5	5	5	5	3	3	5	5	5	5	4	4	3	5	5	5	5	4	1	2	1	1	3	3	4
3	7	5	7	5	7	7	5	5	7	5	7	7	7	7	7	7	7	4	1	2	1	1	3	4	4
4	5	2	5	4	4	4	3	3	3	3	4	5	5	5	5	5	5	4	1	2	2	1	2	3	3
5	5	5	4	3	3	5	3	4	4	5	5	5	5	5	5	5	5	4	1	2	1	1	3	4	4
6	4	3	5	2	2	3	4	4	4	5	4	4	4	4	3	5	4	4	1	2	1	1	3	4	4
7	5	3	5	2	2	1	1	2	1	3	2	2	2	4	7	7	7	4	1	1	1	1	2	1	4
8	5	5	5	3	2	2	3	5	5	5	5	5	5	5	5	5	4	3	1	2	1	2	3	2	2
9	5	5	5	5	5	4	4	4	4	4	5	7	7	7	5	5	5	2	0	3	1	1	2	1	2
10	5	5	5	3	3	3	5	4	4	5	5	5	5	5	5	5	5	3	0	3	1	1	3	1	3
11	5	5	5	5	5	5	5	5	5	5	5	5	5	5	5	5	5	3	0	3	1	1	3	1	2
12	4	4	4	4	4	4	4	4	5	5	5	3	4	4	1	1	3	4	1	1	1	2	2	1	4
13	5	5	5	5	5	5	5	5	5	5	5	5	5	5	5	5	5	3	0	3	1	2	3	1	4
14	2	1	3	7	6	7	6	1	2	1	1	1	1	1	1	2	1	1	0	3	2	1	4	1	1
15	5	5	5	5	5	5	3	5	5	5	5	5	5	5	5	5	5	2	0	4	3	2	4	3	2
16	5	5	4	5	5	5	5	5	5	5	4	4	4	5	5	5	5	2	1	3	3	2	4	1	1
17	5	5	4	2	2	2	4	5	5	5	7	7	7	7	7	7	7	2	1	1	1	2	3	1	3
18	4	3	4	4	4	5	4	4	4	4	4	5	4	4	4	4	4	3	0	3	1	1	2	1	2
19	4	5	5	4	5	4	5	4	5	5	5	5	5	5	5	5	4	4	1	1	1	1	2	1	3
20	7	7	6	7	7	5	5	4	4	5	7	5	5	5	5	7	7	3	1	2	1	2	4	2	3
21	5	7	7	5	5	6	5	5	5	5	5	5	5	5	7	7	7	3	1	3	2	2	4	3	3
22	4	5	6	5	5	5	4	4	4	4	7	7	7	7	7	7	7	2	1	3	2	3	3	4	3
23	5	5	5	5	5	5	5	5	5	5	5	5	5	5	5	5	5	3	1	2	1	4	2	1	4
24	5	5	5	4	5	5	4	5	5	5	5	5	5	5	5	5	5	3	0	2	1	5	2	1	3
25	5	2	4	4	5	4	5	4	3	4	4	4	4	5	7	7	7	4	1	3	1	5	2	1	4
26	7	5	5	7	7	5	5	4	5	7	7	7	7	7	7	7	4	3	2	3	1	4	2	1	4
27	5	5	5	5	5	5	3	5	4	5	4	5	5	5	5	5	5	3	1	2	1	1	2	1	4
28	3	3	5	4	3	3	3	3	3	4	3	3	3	5	5	5	5	4	1	2	1	3	2	1	4
29	5	4	7	5	5	5	1	5	5	5	5	5	5	5	5	5	5	4	1	2	1	5	4	2	4
30	5	5	5	1	1	1	1	7	7	7	7	7	7	7	7	7	7	2	0	3	1	5	4	1	4
31	5	5	4	4	4	4	4	4	4	4	4	4	4	4	4	4	4	2	1	3	1	1	4	4	2
32	5	3	5	2	2	3	1	3	3	3	5	5	4	4	7	7	7	2	1	3	1	4	4	2	3
33	5	5	4	5	5	4	3	5	5	5	5	5	5	5	5	5	5	3	1	2	2	3	3	4	3
34	2	2	5	5	5	4	7	3	4	4	4	5	5	5	7	7	7	3	1	1	1	1	3	4	4
35	5	5	5	5	5	5	5	5	5	5	3	3	5	5	5	5	5	3	0	3	1	5	3	4	4
36	4	4	4	4	4	4	4	4	4	4	4	4	4	4	5	5	5	3	0	2	1	1	2	1	3
37	2	3	1	3	2	2	2	3	5	4	4	5	4	5	3	3	3	4	0	2	1	1	2	1	3
38	2	1	2	4	4	4	2	2	4	5	5	5	5	5	5	5	4	3	0	2	1	1	2	1	3
39	5	5	4	5	5	4	4	5	5	5	5	4	4	5	5	5	4	2	1	3	1	1	2	1	4
40	5	3	2	3	2	4	2	2	2	2	4	2	2	2	2	2	2	3	0	2	1	1	2	1	4
41	5	3	4	5	5	3	5	5	4	3	5	5	5	5	5	5	5	4	1	2	1	3	2	1	3
42	5	5	5	5	5	5	2	4	4	5	4	4	4	4	5	5	5	3	0	2	1	3	2	1	3
43	2	2	3	4	4	4	4	3	5	4	4	4	4	4	4	5	5	3	1	3	1	3	4	3	3
44	5	3	5	4	3	4	5	4	4	4	5	5	5	5	5	5	3	3	1	4	2	1	4	4	4
45	3	2	3	3	5	4	5	4	4	3	4	5	4	5	4	4	4	2	1	4	1	2	3	4	4
46	5	4	5	3	3	5	5	3	3	5	3	4	4	4	5	4	4	3	1	4	1	3	4	4	4
47	5	3	5	5	5	5	5	4	4	5	5	5	5	5	5	5	5	3	0	3	1	2	4	4	3
48	5	5	5	5	5	5	5	5	5	5	5	5	5	5	5	5	5	2	0	5	2	1	3	4	2
49	5	2	5	7	7	7	5	5	5	5	5	5	5	7	5	5	5	3	0	3	2	2	3	1	4
50	7	2	7	7	7	7	7	6	7	6	7	7	7	7	7	7	7	3	0	3	1	1	4	1	4
51	5	5	4	4	5	5	5	5	5	5	5	5	5	5	5	5	4	3	0	4	2	3	4	3	2
52	7	5	7	5	5	5	5	7	5	7	7	7	7	7	4	5	5	2	0	4	2	1	4	3	4
53	5	5	5	4	4	4	2	4	4	5	5	5	5	5	5	5	5	3	0	3	1	3	3	4	2
54	2	2	2	4	4	4	3	4	4	4	3	3	3	4	4	4	4	3	0	3	1	1	3	1	3
55	5	5	5	5	5	5	5	5	5	5	7	5	5	5	5	5	5	3	1	2	1	1	3	3	4
56	4	4	5	5	5	4	4	4	4	2	4	5	4	4	7	5	5	3	1	3	1	1	3	2	4
57	5	5	4	4	5	3	5	5	5	5	5	5	5	5	7	5	5	3	1	3	1	1	3	2	4
58	3	2	5	4	5	3	3	3	3	3	3	4	4	2	4	5	5	3	1	3	1	1	4	2	4
59	5	3	5	2	1	4	4	5	3	5	5	5	5	5	7	7	7	3	1	3	1	1	4	1	4
60	4	2	5	2	2	5	2	2	3	2	4	4	4	4	4	4	4	3	1	3	1	1	4	2	4
61	5	2	3	3	3	4	2	3	3	4	4	4	4	4	5	5	4	2	1	3	4	1	4	2	4
62	5	5	5	5	5	4	3	5	5	4	5	4	4	5	5	5	5	2	0	3	1	1	4	2	4
63	5	5	5	5	3	5	5	3	5	5	5	4	4	5	5	5	5	3	1	1	2	1	4	2	4
64	5	3	3	3	5	4	5	5	5	5	5	4	5	5	5	5	5	3	1	3	1	1	4	2	4
65	5	5	5	5	5	5	5	5	5	5	5	5	5	5	5	5	5	3	1	3	4	1	3	3	4
66	5	5	4	2	2	3	1	5	5	4	5	5	5	5	5	5	5	3	1	3	1	1	4	2	4
67	3	2	5	4	4	5	3	5	5	5	5	5	5	5	5	5	5	3	1	3	2	1	4	3	4
68	3	2	5	3	2	3	1	2	3	4	5	5	4	5	4	4	4	2	1	3	1	1	4	2	4
69	3	3	5	5	5	5	4	5	5	5	5	5	5	5	5	5	5	3	1	3	1	1	4	2	4
70	2	5	5	2	2	2	2	4	4	4	4	4	4	5	4	4	4	3	1	3	1	1	4	2	4
71	5	5	5	4	4	4	3	5	5	5	5	5	5	5	5	5	5	2	1	3	1	1	4	2	4
72	5	5	5	4	3	2	3	5	5	7	5	5	5	5	7	7	7	2	0	3	4	1	4	3	4
73	5	5	5	4	3	3	2	5	5	5	4	5	5	5	7	7	5	3	0	3	1	1	4	2	4
74	5	3	4	3	4	3	3	3	3	4	3	3	3	3	4	4	3	4	1	1	1	1	1	4	4
75	3	3	5	3	3	3	3	3	3	4	4	3	3	3	5	5	5	4	1	2	1	1	3	4	4
76	3	2	5	5	5	4	5	3	3	4	4	5	5	5	5	5	5	3	1	3	1	1	3	4	4
77	5	5	5	5	5	5	5	5	5	5	5	5	5	5	5	5	5	3	1	3	1	1	2	4	4
78	3	3	5	5	5	5	5	5	5	5	5	5	5	5	5	5	5	4	1	2	1	1	2	4	4
79	7	7	5	5	5	5	2	7	7	7	7	7	7	7	5	5	4	4	1	2	1	1	1	3	4
80	5	5	5	7	7	4	5	7	5	7	5	7	7	5	5	7	5	3	1	3	2	1	4	4	3
81	2	2	2	1	1	1	1	3	3	3	4	2	2	2	5	5	4	3	1	3	2	1	2	4	3
82	3	1	5	5	5	5	5	5	4	5	4	5	5	5	5	5	5	2	1	3	1	1	3	3	4
83	5	5	5	5	3	4	2	5	5	5	5	5	5	5	7	5	7	1	1	5	1	1	3	4	1
84	5	5	5	7	7	7	5	5	5	5	5	5	5	5	5	5	5	1	1	5	2	1	3	4	1
85	5	6	4	2	3	2	2	5	5	5	4	3	5	5	7	7	5	1	1	5	2	1	3	4	1
86	5	3	5	3	3	5	5	4	3	3	5	5	5	5	5	5	5	2	0	5	1	1	2	4	2
87	5	5	4	5	5	7	5	5	5	4	5	5	5	7	5	5	4	1	0	5	2	1	2	4	1
88	5	5	5	5	5	3	4	5	5	5	5	5	5	5	5	5	5	1	0	5	2	1	3	4	2
89	5	5	5	2	2	4	5	4	4	3	5	5	5	5	5	5	4	2	0	5	1	1	4	4	2
90	5	2	4	2	7	2	2	3	4	5	5	5	4	5	5	4	3	1	0	5	2	1	3	4	1
91	5	5	5	5	5	5	5	4	4	4	5	5	5	5	5	5	5	2	1	4	2	1	3	4	2
92	2	2	4	4	4	4	3	5	4	5	4	4	4	4	5	5	5	2	0	4	2	1	3	4	2
93	5	3	5	5	5	4	5	3	4	4	5	5	5	5	5	5	5	1	3	4	2	1	4	4	2
94	4	4	5	5	5	5	3	5	4	5	4	4	4	5	7	5	5	1	1	4	1	1	3	4	2
95	5	5	5	5	5	5	5	3	5	5	4	5	5	5	5	5	5	2	1	3	2	1	3	4	2
96	5	4	5	5	5	5	5	5	5	5	5	5	5	5	5	5	5	2	0	3	3	1	2	4	3
97	3	4	5	2	2	4	2	4	4	5	4	4	4	4	5	5	5	4	0	2	1	1	3	1	4
98	5	3	4	5	5	5	5	5	4	5	7	5	3	4	5	5	3	4	0	2	1	1	1	1	4
99	5	3	4	3	3	3	3	3	3	5	4	3	4	4	5	5	5	2	1	3	1	1	2	4	2
100	5	3	4	4	4	4	5	4	5	4	4	5	5	5	5	5	5	1	1	5	3	1	3	4	4
101	5	4	5	5	5	5	5	5	5	5	5	4	4	4	4	3	3	1	0	5	2	1	3	4	1
102	5	4	5	6	7	7	6	6	5	5	6	5	6	5	7	6	7	2	1	5	2	1	4	4	2
103	3	4	4	4	4	4	5	4	3	4	5	4	5	4	4	5	5	3	1	3	1	1	4	4	3
104	5	3	5	7	6	6	6	4	4	4	6	6	6	6	7	7	7	3	1	3	1	1	3	4	3
105	6	6	6	6	6	6	6	4	6	6	4	7	7	6	2	2	6	3	1	3	1	1	3	4	3
106	4	5	4	6	4	6	4	6	4	6	6	6	6	6	6	6	6	3	1	3	1	2	4	4	3
107	4	4	4	4	4	5	4	4	5	6	6	6	6	6	7	7	7	2	1	4	1	5	3	4	3
108	5	4	4	3	4	4	5	6	6	4	4	4	4	5	6	5	5	3	1	3	3	1	3	4	1
109	6	5	6	2	2	2	2	4	4	5	5	5	5	5	6	6	6	3	1	3	2	1	3	4	3
110	6	2	3	7	6	6	7	6	6	6	6	6	6	6	7	7	7	4	1	2	1	1	1	3	4
111	5	3	3	6	6	6	1	7	6	7	7	7	7	7	7	7	7	3	1	3	1	2	4	4	3
112	5	4	5	3	5	6	4	3	4	4	4	6	4	6	6	6	6	4	1	3	1	1	1	3	4
113	7	3	6	3	4	4	4	5	4	4	4	4	4	6	4	4	4	3	1	3	1	1	2	4	3
114	6	6	6	6	6	6	1	6	6	6	5	4	4	4	6	6	6	3	1	3	1	1	3	4	3
115	4	4	4	4	4	7	7	7	6	6	7	7	7	7	7	7	7	3	1	3	2	2	4	4	3
116	5	4	6	4	6	5	5	6	5	6	5	6	6	6	7	7	6	4	1	1	1	1	1	2	4
117	6	5	5	4	2	6	2	2	4	6	6	6	5	6	7	7	4	3	1	3	1	1	3	4	3
118	5	5	6	4	4	4	5	4	4	6	6	5	5	4	6	5	4	4	1	2	1	1	1	3	4
119	6	6	6	3	4	3	5	5	5	5	6	6	6	6	6	6	4	3	1	3	1	2	4	4	3
120	5	4	3	4	4	3	1	3	3	4	2	1	1	4	5	5	4	3	1	3	1	1	2	4	3
121	6	5	4	2	2	2	2	4	4	5	5	4	4	5	6	5	5	3	1	3	1	1	3	4	3
122	6	5	5	6	5	6	5	6	6	6	6	6	7	6	7	7	7	2	1	3	1	2	3	4	2
123	4	4	6	3	4	2	3	4	3	3	5	5	6	5	6	5	4	3	1	3	1	3	4	4	4
124	5	3	5	5	5	4	5	4	5	5	5	5	5	5	4	4	3	2	1	2	1	3	3	4	4
125	4	3	7	4	3	3	2	4	4	4	6	6	6	6	6	6	6	2	1	3	1	2	4	4	3
126	3	2	1	6	6	6	5	3	3	2	3	4	4	5	5	5	5	3	0	3	1	2	3	4	4
127	5	5	6	4	4	4	4	6	6	6	4	4	4	4	7	7	7	3	1	2	1	2	3	4	4
128	5	5	5	4	4	4	5	4	4	4	5	5	4	5	7	5	6	2	2	3	3	1	3	4	1
129	5	4	5	6	4	6	6	5	4	5	4	4	4	5	5	5	5	3	1	4	1	5	3	4	3
130	5	5	4	4	3	3	3	4	4	4	4	4	4	5	5	4	3	1	1	4	1	2	3	4	3
131	6	3	5	3	6	4	3	4	5	6	6	6	4	4	6	6	5	2	1	4	1	4	4	4	4
132	5	4	4	3	4	4	2	5	5	5	5	5	4	5	6	6	6	3	1	3	1	2	3	4	4
133	5	4	4	4	4	4	5	3	4	4	4	4	4	5	4	4	4	3	1	4	2	4	3	4	4
134	3	4	4	4	4	4	5	4	4	5	4	5	5	5	6	6	6	3	1	4	1	2	4	4	4
135	3	4	3	6	6	2	5	5	3	4	5	7	7	6	4	6	6	3	1	5	2	5	3	4	3
136	5	3	4	5	5	4	3	6	4	5	4	4	4	4	6	6	5	2	1	5	1	5	4	4	4
137	3	3	4	4	3	4	4	4	4	6	6	6	6	6	6	5	6	2	1	3	1	5	4	4	3
138	6	5	4	3	3	3	2	3	5	4	6	4	4	4	6	6	6	2	1	5	1	2	3	4	3
139	5	5	3	5	6	5	5	5	3	5	5	5	5	5	5	5	5	3	1	4	1	5	4	4	3
140	7	7	7	5	5	5	5	6	6	6	5	5	6	6	6	6	6	3	1	4	1	3	3	4	2
141	6	3	4	4	4	4	4	4	4	4	4	4	4	4	5	5	4	4	1	5	1	3	4	4	4
142	3	5	5	2	2	6	3	5	5	3	5	5	5	3	5	5	4	3	1	5	1	5	4	4	4
143	5	3	6	4	4	5	2	5	4	6	6	6	6	5	6	6	6	3	1	4	1	5	2	4	3
144	6	3	6	6	6	6	5	6	6	6	6	6	6	6	6	6	6	3	1	4	1	2	3	4	3
145	2	2	3	5	6	4	4	5	3	6	4	4	4	4	6	6	6	3	1	4	1	3	3	3	3
146	4	4	5	4	4	4	4	4	4	4	4	4	4	4	6	6	6	2	1	3	1	3	3	2	3
147	6	6	6	5	6	5	6	5	5	6	6	6	6	6	5	6	6	2	1	5	1	4	3	2	4
148	6	5	6	6	6	6	4	3	2	4	4	5	5	6	7	6	6	3	1	2	1	2	3	4	3
149	4	4	4	4	3	4	2	5	4	6	4	4	4	4	4	4	4	2	1	2	1	5	3	4	3
150	5	4	6	5	5	4	5	4	4	5	5	5	5	5	6	6	5	3	1	2	1	4	3	4	3
151	6	6	6	4	4	4	4	6	6	6	6	6	6	6	6	6	6	3	1	2	1	3	3	4	3
152	6	6	6	6	6	4	4	6	6	6	6	6	6	6	7	7	5	3	1	3	1	2	3	3	3
153	6	6	6	5	5	5	4	5	5	5	4	5	5	5	7	7	6	3	1	3	1	3	3	3	3
154	6	4	6	6	6	6	6	4	4	5	4	4	4	6	6	6	5	3	1	3	1	3	3	4	4
155	3	4	6	7	7	6	4	4	6	6	5	5	5	6	7	7	7	3	1	3	1	2	3	3	4
156	6	6	5	6	6	5	6	6	5	6	6	5	4	4	6	6	5	3	1	3	1	2	3	3	3
157	6	4	5	7	7	7	5	5	5	7	7	7	7	5	5	4	4	3	1	3	1	2	2	3	4
158	6	6	6	6	6	6	6	6	6	5	6	6	6	6	6	6	6	2	1	3	2	5	3	4	4
159	7	5	6	2	2	2	5	4	3	5	5	5	5	5	6	6	4	3	1	5	1	4	4	4	4
160	4	4	4	4	4	4	4	4	4	4	4	4	4	4	4	4	4	3	1	3	2	2	3	4	3
161	6	4	6	6	6	6	6	6	6	6	6	6	6	6	6	6	6	3	1	2	1	2	3	3	3
162	6	5	5	6	6	4	7	6	5	7	1	5	7	7	6	7	4	3	1	5	1	4	4	4	4
163	3	2	4	5	4	4	6	4	6	4	4	4	4	3	5	6	4	2	1	4	1	5	3	4	4
164	4	4	5	5	5	3	4	6	6	6	5	6	6	6	7	7	6	3	1	5	1	4	4	4	4
165	3	2	5	5	6	5	4	4	5	6	5	6	5	6	7	6	5	4	1	3	1	1	3	2	4
166	6	4	3	4	5	6	4	4	4	3	6	5	5	4	7	5	4	4	1	2	1	1	2	4	4
167	5	6	4	7	4	5	4	4	6	6	7	7	7	7	7	7	7	4	0	2	1	1	3	3	4
168	2	2	3	7	6	4	6	6	6	6	5	5	5	5	7	7	7	4	1	3	2	1	3	3	4
169	5	3	3	3	3	3	5	3	3	5	3	5	5	5	5	5	5	4	1	2	1	1	3	2	2
170	5	4	6	6	6	6	4	2	6	6	6	6	4	4	6	4	4	4	1	3	1	1	4	3	3
171	5	4	3	5	5	5	5	3	3	3	4	4	4	4	4	5	5	4	1	2	1	1	2	4	4
172	5	4	6	7	7	7	7	6	6	4	5	6	6	6	7	7	7	2	1	5	1	1	2	1	2
173	5	5	5	6	4	3	3	6	5	5	4	6	4	6	7	6	6	3	1	4	1	3	2	4	3
174	6	5	5	6	6	6	6	4	5	5	6	6	6	6	6	6	5	2	1	5	3	1	4	3	2
175	5	6	4	6	6	4	4	6	7	6	6	6	6	6	6	4	4	4	0	2	1	1	2	4	4
176	5	5	4	5	4	4	5	5	6	6	5	6	5	4	5	5	4	4	0	2	1	2	3	3	3
177	6	4	4	5	4	6	4	4	4	6	5	5	5	4	5	6	5	3	2	4	1	1	3	3	4
178	6	6	4	4	6	5	6	5	5	5	5	4	4	4	6	6	6	3	0	3	1	1	3	2	4
179	5	6	6	6	6	6	6	5	6	6	6	6	6	7	3	4	5	3	1	3	1	1	3	2	2
180	4	4	3	4	4	4	5	4	4	5	5	5	5	5	6	5	5	3	1	2	1	1	3	4	4
181	7	7	7	4	4	4	5	3	4	5	6	6	6	6	6	6	6	2	1	3	3	1	3	4	3
182	6	3	3	5	5	5	4	4	4	5	6	6	6	6	6	4	5	2	0	3	4	1	3	4	3
183	4	6	4	3	2	4	4	2	3	5	5	5	5	4	7	7	6	3	1	2	1	1	3	2	4
184	4	3	4	2	2	5	3	4	4	4	5	5	5	4	5	4	4	3	1	2	1	1	3	2	4
185	5	3	6	6	6	6	4	6	5	5	5	5	5	5	6	6	6	1	1	5	3	1	3	4	1
186	6	5	6	5	2	4	5	5	5	6	5	6	5	5	5	6	4	2	1	5	3	1	3	4	1
187	5	4	4	3	4	4	4	4	4	5	6	6	6	6	7	7	7	3	1	3	2	2	4	3	3
188	6	4	4	6	6	4	4	4	5	6	6	7	7	7	7	6	6	2	1	3	2	3	3	4	3
189	6	3	6	3	4	2	3	3	4	3	4	4	4	3	6	6	6	3	0	3	2	1	2	4	4
190	4	4	5	4	4	4	4	4	4	5	6	6	6	4	6	6	4	2	1	3	2	1	4	2	3
191	6	6	6	6	6	6	2	6	6	6	6	6	6	6	6	6	6	3	1	3	1	1	4	2	4
192	5	3	4	2	2	2	3	2	3	4	4	5	5	5	6	5	5	3	1	3	2	1	2	4	4
193	6	6	4	6	6	5	4	6	6	6	6	4	6	6	6	6	6	2	1	3	2	1	3	2	4
194	4	5	7	5	5	4	5	5	5	5	5	6	6	6	7	6	6	4	1	1	1	1	2	2	4
195	5	4	4	6	6	6	7	5	5	7	5	6	6	7	7	7	7	4	1	2	1	1	2	2	4
196	5	4	4	5	4	4	3	4	4	4	4	4	4	4	4	4	4	3	1	3	2	1	3	4	4
197	5	4	6	6	5	4	6	4	4	4	4	4	4	5	7	7	7	3	1	2	1	1	2	4	4
198	6	5	6	4	5	4	3	4	5	5	6	6	6	5	6	6	6	3	1	2	1	1	3	3	4
199	4	3	1	2	2	2	5	2	1	1	6	6	7	7	7	6	6	3	1	3	1	1	2	4	4
200	6	5	6	6	5	5	5	6	5	6	6	6	6	6	7	7	7	3	1	3	3	1	2	4	4
201	6	6	5	6	7	7	6	6	6	6	7	7	7	7	6	7	7	4	1	2	2	1	2	4	4
202	5	6	6	4	4	4	4	6	6	7	6	6	6	6	7	7	7	3	1	3	1	1	4	2	4
203	4	5	5	4	5	5	4	5	4	5	5	5	5	5	6	7	7	3	1	3	1	1	4	2	4
204	4	5	4	6	5	4	4	6	3	5	5	6	7	5	3	4	5	2	1	3	1	1	4	2	4
205	4	5	4	4	4	4	4	4	4	5	5	5	5	5	7	7	7	2	0	3	4	1	4	3	4
206	3	2	3	4	4	4	4	4	4	4	4	5	5	3	4	4	4	3	0	3	1	1	4	2	4
207	6	6	4	7	7	7	6	6	6	6	4	6	5	6	7	7	7	4	1	1	1	1	1	4	4
208	3	4	4	4	4	2	4	5	4	4	4	4	4	4	6	6	6	4	1	2	1	1	3	4	4
209	6	4	5	4	4	4	4	6	6	6	4	5	5	5	6	6	4	3	1	3	1	1	3	4	4
210	4	5	5	5	6	7	7	6	7	4	4	4	6	6	5	4	4	3	1	3	1	1	2	4	4
211	7	7	6	7	7	5	7	5	4	5	7	7	7	5	6	6	7	4	1	2	1	1	2	4	4
212	5	4	4	3	4	4	4	4	4	3	4	4	5	5	4	4	4	4	1	2	1	1	1	3	4
213	5	5	6	6	6	4	5	5	4	5	6	5	5	6	6	5	4	3	1	3	2	1	4	4	3
214	3	2	4	6	4	4	3	3	5	5	5	3	5	3	7	7	7	3	1	3	2	1	2	4	3
215	6	6	6	4	6	6	5	5	6	6	6	6	6	5	7	7	7	2	1	3	1	1	3	3	4
216	6	7	6	4	7	7	6	4	4	4	4	3	4	4	6	4	5	1	1	5	1	1	3	4	1
217	3	3	2	4	4	4	2	3	3	5	4	4	4	3	4	4	4	1	1	5	2	1	3	4	1
218	3	2	5	4	5	4	2	5	4	5	5	5	5	6	6	6	4	1	1	5	2	1	3	4	1
219	6	6	4	5	4	6	2	5	5	5	5	4	5	4	5	4	5	2	0	5	1	1	2	4	2
220	7	4	6	6	7	2	4	7	4	7	7	7	7	5	7	7	7	1	0	5	2	1	2	4	1
221	5	5	6	4	4	4	4	6	6	7	4	4	4	4	7	7	7	1	0	5	2	1	3	4	2
222	3	4	4	4	4	4	4	6	6	6	4	4	4	4	6	6	4	2	0	5	1	1	4	4	2
223	5	4	4	4	4	4	4	7	7	7	4	4	4	4	7	7	7	4	1	2	1	1	3	4	4
224	6	4	4	4	4	6	4	4	4	4	5	5	4	5	5	4	4	4	1	1	1	1	2	1	4
225	5	5	5	5	5	5	6	5	5	6	7	6	6	6	6	7	6	3	1	2	1	2	3	2	2
226	3	3	4	4	4	5	2	3	3	3	4	4	4	4	6	6	4	2	0	3	1	1	2	1	2
227	5	4	3	4	4	4	5	4	4	4	4	5	5	4	5	5	5	3	0	3	1	1	3	1	3
228	6	5	6	6	5	6	6	6	6	5	7	6	5	5	7	6	6	3	0	3	1	1	3	1	2
229	6	6	5	6	6	4	4	7	7	7	4	4	4	5	4	4	4	4	1	1	1	2	2	1	4
230	4	4	4	4	4	4	3	4	4	6	4	4	6	6	4	4	4	3	0	3	1	2	3	1	4
231	4	4	5	4	4	4	4	6	4	3	3	4	4	4	4	3	4	1	0	3	2	1	4	1	1
232	6	6	7	6	6	6	4	7	7	7	6	6	6	6	6	6	6	2	0	4	3	2	4	3	2
233	6	5	5	4	4	4	3	5	4	3	4	4	4	3	4	4	3	2	1	3	3	2	4	1	1
234	6	3	4	5	5	5	4	6	6	6	6	5	5	5	6	6	6	2	1	1	1	2	3	1	3
235	7	7	6	7	6	6	4	6	6	6	6	6	6	6	6	6	6	3	0	3	1	1	2	1	2
236	4	3	1	5	2	5	7	7	4	3	4	2	3	3	4	2	2	4	1	1	1	1	2	1	3
237	5	3	5	6	5	5	3	3	3	4	5	5	4	4	4	4	5	3	1	2	1	2	4	2	3
238	6	6	6	5	7	5	6	4	4	6	6	7	7	6	7	6	6	3	1	2	1	1	3	2	4
239	4	5	5	3	3	3	4	4	2	3	1	5	6	4	5	5	5	2	1	2	1	1	3	1	4
240	6	5	6	7	7	7	7	7	7	7	7	7	7	7	7	7	6	4	1	2	1	1	3	2	4
241	2	2	2	3	3	3	3	3	3	5	5	3	3	3	3	3	3	4	1	2	2	1	1	4	3
242	5	3	6	4	4	4	5	5	6	6	4	5	5	6	7	7	6	2	1	5	1	1	4	2	2
243	5	4	5	4	4	4	5	3	5	5	6	6	6	6	6	6	6	3	2	4	1	1	3	3	4
244	4	3	4	5	7	6	6	7	7	7	6	7	7	7	6	7	6	4	1	2	1	1	2	2	4
245	4	4	4	4	4	4	3	5	5	5	4	4	4	4	5	5	6	3	1	3	2	1	3	4	4
246	1	2	3	4	5	5	3	3	3	3	5	4	5	4	5	5	5	3	1	2	1	1	2	4	4
247	5	4	6	6	6	6	4	5	6	6	6	6	6	6	6	6	6	3	1	2	1	1	3	3	4
248	4	1	3	4	4	2	2	2	2	3	2	6	2	2	6	6	4	3	1	3	1	1	2	4	4
249	4	1	2	1	1	1	2	2	1	3	1	3	3	1	1	3	3	3	1	3	3	1	2	4	4
250	4	4	4	4	4	4	4	4	4	4	4	4	4	4	5	4	5	4	1	2	2	1	2	4	4
251	6	3	5	5	5	5	5	5	6	5	5	6	3	5	4	5	6	3	0	4	3	1	2	2	3
252	6	5	5	5	5	2	4	4	6	5	6	6	6	6	6	6	6	4	1	2	1	1	3	2	4
253	5	2	3	5	2	6	3	4	3	5	7	7	7	7	7	7	2	3	1	2	1	1	3	3	4
254	5	4	6	4	4	4	5	5	4	6	4	6	6	6	7	7	7	3	1	3	1	1	4	2	4
255	5	5	5	5	5	5	6	4	5	6	7	7	7	7	7	7	6	4	1	4	1	1	4	4	4
256	5	3	5	5	5	5	3	5	5	5	5	5	5	5	7	7	7	4	1	3	1	1	3	4	4
257	5	2	5	5	4	3	3	5	3	3	4	5	5	4	4	3	4	3	1	2	1	4	2	1	4
258	6	3	6	5	7	7	4	5	4	4	5	6	7	6	7	6	7	3	0	2	1	5	2	1	3
259	5	1	1	4	4	3	3	3	5	5	3	5	6	3	3	3	4	4	1	3	1	5	2	1	4
260	5	5	4	6	4	5	6	5	6	6	5	6	4	5	5	5	6	3	2	3	1	4	2	1	4
261	5	1	4	4	4	4	2	4	4	4	5	5	5	4	6	5	5	3	1	2	1	1	2	1	4
262	5	5	4	5	4	4	4	4	4	5	5	5	5	5	6	6	6	4	1	2	1	3	2	1	4
263	3	3	3	6	6	4	4	4	4	5	5	5	4	4	6	6	6	4	1	2	1	5	4	2	4
264	4	2	2	3	3	3	2	3	3	4	5	5	3	6	5	6	4	2	0	3	1	5	4	1	4
265	4	5	4	1	1	1	1	4	4	4	5	6	6	6	7	4	4	2	1	3	1	1	4	4	2
266	5	4	5	6	5	5	6	5	4	6	6	6	6	6	6	6	6	2	1	3	1	4	4	2	3
267	6	4	6	5	5	5	6	6	4	5	6	5	5	6	6	6	5	3	1	2	1	1	3	4	4
268	6	5	5	4	4	2	5	4	4	6	6	5	6	5	5	4	4	2	1	3	3	1	3	4	3
269	5	4	4	4	4	4	5	5	4	4	5	4	5	4	5	4	4	2	0	3	4	1	3	4	3
270	7	7	6	5	6	4	5	6	6	5	6	6	6	5	7	7	5	3	1	2	1	1	3	2	4
271	6	6	6	6	6	4	4	6	6	5	6	6	5	6	7	7	7	3	1	2	1	1	3	2	4
272	4	4	4	4	4	4	4	5	4	4	4	4	4	4	6	6	5	1	1	5	3	1	3	4	1
273	4	3	4	4	4	4	4	5	3	4	3	5	4	4	5	5	5	2	1	5	3	1	3	4	1
274	4	5	6	5	5	4	4	5	5	5	5	5	4	4	6	5	5	3	1	3	2	2	4	3	3
275	5	4	4	4	4	4	5	4	5	4	5	6	6	6	7	7	7	2	1	3	2	3	3	4	3
276	7	6	4	3	3	5	3	4	5	4	5	6	5	6	7	6	6	3	0	3	2	1	2	4	4
277	6	5	6	4	3	2	3	5	5	5	5	5	5	5	6	6	6	2	1	3	2	1	4	2	3
278	6	4	4	4	4	3	2	7	5	7	4	5	4	6	7	6	4	3	1	3	1	1	4	2	4
279	6	6	6	5	6	6	5	6	6	6	6	6	6	6	6	6	6	3	1	3	2	1	2	4	4
280	6	5	3	5	5	5	4	5	5	5	7	7	7	7	7	6	6	2	1	3	2	1	3	2	4
281	6	6	7	4	2	6	4	5	4	4	4	4	5	4	6	6	4	4	1	1	1	1	2	2	4
282	5	2	6	4	2	5	2	4	5	5	4	4	4	5	6	5	4	4	1	2	1	1	2	2	4
283	6	3	5	4	5	4	4	5	5	5	4	5	5	5	4	4	6	3	1	3	2	1	3	4	4
284	7	3	5	5	6	4	3	5	4	6	6	6	6	5	6	6	6	3	1	2	1	1	2	4	4
285	5	4	5	5	5	5	5	4	4	5	5	5	5	5	5	5	4	3	1	2	1	1	3	3	4
286	6	6	3	2	2	4	2	6	6	6	6	6	6	6	7	6	7	3	1	3	1	1	2	4	4
287	3	2	2	2	2	6	2	4	3	3	4	4	4	5	6	6	6	3	1	4	1	2	3	4	3
288	5	3	4	5	5	4	4	5	5	5	5	5	5	5	7	6	6	3	1	4	1	3	3	3	3
289	6	6	6	4	5	6	3	6	6	4	6	6	6	6	6	5	5	2	1	3	1	3	3	2	3
290	6	4	6	4	2	2	1	6	5	7	6	7	7	6	7	7	7	2	1	5	1	4	3	2	4
291	4	3	4	4	4	4	4	4	3	3	4	4	4	3	7	7	5	3	1	2	1	2	3	4	3
292	6	6	5	5	4	4	4	5	5	4	4	5	5	5	6	6	6	2	1	2	1	5	3	4	3
293	6	5	4	4	4	4	4	4	4	4	4	4	4	4	7	4	4	3	1	2	1	4	3	4	3
294	5	5	5	5	5	3	2	5	4	4	5	5	4	5	6	6	6	3	1	2	1	3	3	4	3
295	6	5	6	7	6	4	6	6	4	6	6	6	4	6	6	6	4	3	1	3	1	2	3	3	3
296	7	5	7	5	7	7	5	5	7	5	7	7	7	7	7	7	7	3	1	3	1	3	3	3	3
297	5	2	5	4	4	4	3	3	3	3	4	5	5	5	5	5	5	3	1	3	1	3	3	4	4
298	5	5	4	3	3	5	3	4	4	5	5	5	5	5	5	5	5	3	1	3	1	2	3	3	4
299	4	3	5	2	2	3	4	4	4	5	4	4	4	4	3	5	4	3	1	3	1	2	3	3	3
300	5	3	5	2	2	1	1	2	1	3	2	2	2	4	7	7	7	3	1	3	1	2	2	3	4
301	5	5	5	3	2	2	3	5	5	5	5	5	5	5	5	5	4	2	1	3	2	5	3	4	4
302	5	5	5	5	5	4	4	4	4	4	5	7	7	7	5	5	5	3	1	5	1	4	4	4	4
303	5	5	5	3	3	3	5	4	4	5	5	5	5	5	5	5	5	3	1	3	2	2	3	4	3
304	5	5	5	5	5	5	5	5	5	5	5	5	5	5	5	5	5	3	1	2	1	2	3	3	3
305	4	4	4	4	4	4	4	4	5	5	5	3	4	4	1	1	3	3	1	5	1	4	4	4	4
306	5	5	5	5	5	5	5	5	5	5	5	5	5	5	5	5	5	2	1	4	1	5	3	4	4
307	2	1	3	7	6	7	6	1	2	1	1	1	1	1	1	2	1	3	1	5	1	4	4	4	4
308	5	5	5	5	5	5	3	5	5	5	5	5	5	5	5	5	5	4	1	3	1	1	3	2	4
309	5	5	4	5	5	5	5	5	5	5	4	4	4	5	5	5	5	4	1	2	1	1	2	4	4
310	5	5	4	2	2	2	4	5	5	5	7	7	7	7	7	7	7	4	0	2	1	1	3	3	4
311	4	3	4	4	4	5	4	4	4	4	4	5	4	4	4	4	4	4	1	3	2	1	3	3	4
312	4	5	5	4	5	4	5	4	5	5	5	5	5	5	5	5	4	4	1	2	1	1	3	2	2
313	7	7	6	7	7	5	5	4	4	5	7	5	5	5	5	7	7	4	1	3	1	1	4	3	3
314	5	7	7	5	5	6	5	5	5	5	5	5	5	5	7	7	7	4	1	2	1	1	2	4	4
315	4	5	6	5	5	5	4	4	4	4	7	7	7	7	7	7	7	2	1	5	1	1	2	1	2
316	5	5	5	5	5	5	5	5	5	5	5	5	5	5	5	5	5	3	1	4	1	3	2	4	3
317	5	5	5	4	5	5	4	5	5	5	5	5	5	5	5	5	5	2	1	5	3	1	4	3	2
318	5	2	4	4	5	4	5	4	3	4	4	4	4	5	7	7	7	4	0	2	1	1	2	4	4
319	7	5	5	7	7	5	5	4	5	7	7	7	7	7	7	7	4	4	0	2	1	2	3	3	3
320	5	5	5	5	5	5	3	5	4	5	4	5	5	5	5	5	5	3	2	4	1	1	3	3	4
321	3	3	5	4	3	3	3	3	3	4	3	3	3	5	5	5	5	3	0	3	1	1	3	2	4
322	5	4	7	5	5	5	1	5	5	5	5	5	5	5	5	5	5	3	1	3	1	1	3	2	2
323	5	5	5	1	1	1	1	7	7	7	7	7	7	7	7	7	7	3	1	2	1	1	3	4	4
324	5	5	4	4	4	4	4	4	4	4	4	4	4	4	4	4	4	2	1	3	3	1	3	4	3
325	5	3	5	2	2	3	1	3	3	3	5	5	4	4	7	7	7	2	0	3	4	1	3	4	3
326	5	3	5	5	5	5	3	5	5	5	5	5	5	5	7	7	7	3	1	2	1	1	3	2	4
327	5	2	5	5	4	3	3	5	3	3	4	5	5	4	4	3	4	3	1	2	1	1	3	2	4
328	6	3	6	5	7	7	4	5	4	4	5	6	7	6	7	6	7	1	1	5	3	1	3	4	1
329	5	1	1	4	4	3	3	3	5	5	3	5	6	3	3	3	4	2	1	5	3	1	3	4	1
330	5	5	4	6	4	5	6	5	6	6	5	6	4	5	5	5	6	3	1	3	2	2	4	3	3
331	5	1	4	4	4	4	2	4	4	4	5	5	5	4	6	5	5	2	1	3	2	3	3	4	3
332	5	5	4	5	4	4	4	4	4	5	5	5	5	5	6	6	6	3	0	3	2	1	2	4	4
333	3	3	3	6	6	4	4	4	4	5	5	5	4	4	6	6	6	2	1	3	2	1	4	2	3
334	4	2	2	3	3	3	2	3	3	4	5	5	3	6	5	6	4	3	1	3	1	1	4	2	4
335	4	5	4	1	1	1	1	4	4	4	5	6	6	6	7	4	4	3	1	3	2	1	2	4	4
336	5	4	5	6	5	5	6	5	4	6	6	6	6	6	6	6	6	2	1	3	2	1	3	2	4
337	6	4	6	5	5	5	6	6	4	5	6	5	5	6	6	6	5	4	1	1	1	1	2	2	4
338	6	5	5	4	4	2	5	4	4	6	6	5	6	5	5	4	4	4	1	2	1	1	2	2	4
339	5	4	4	4	4	4	5	5	4	4	5	4	5	4	5	4	4	3	1	3	2	1	3	4	4
340	7	7	6	5	6	4	5	6	6	5	6	6	6	5	7	7	5	3	1	2	1	1	2	4	4
341	6	6	6	6	6	4	4	6	6	5	6	6	5	6	7	7	7	3	1	2	1	1	3	3	4
342	4	4	4	4	4	4	4	5	4	4	4	4	4	4	6	6	5	3	1	3	1	1	2	4	4
343	4	3	4	4	4	4	4	5	3	4	3	5	4	4	5	5	5	3	1	3	3	1	2	4	4
344	4	5	6	5	5	4	4	5	5	5	5	5	4	4	6	5	5	4	1	2	2	1	2	4	4
345	5	4	4	4	4	4	5	4	5	4	5	6	6	6	7	7	7	3	1	3	1	1	4	2	4
346	7	6	4	3	3	5	3	4	5	4	5	6	5	6	7	6	6	3	1	3	1	1	4	2	4
347	6	5	6	4	3	2	3	5	5	5	5	5	5	5	6	6	6	2	1	3	1	1	4	2	4
348	6	4	4	4	4	3	2	7	5	7	4	5	4	6	7	6	4	2	0	3	4	1	4	3	4
349	6	6	6	5	6	6	5	6	6	6	6	6	6	6	6	6	6	3	0	3	1	1	4	2	4
350	6	5	3	5	5	5	4	5	5	5	7	7	7	7	7	6	6	4	1	1	1	1	1	4	4
351	6	6	7	4	2	6	4	5	4	4	4	4	5	4	6	6	4	4	1	2	1	1	3	4	4
352	5	2	6	4	2	5	2	4	5	5	4	4	4	5	6	5	4	3	1	3	1	1	3	4	4
353	6	3	5	4	5	4	4	5	5	5	4	5	5	5	4	4	6	3	1	3	1	1	2	4	4
354	7	3	5	5	6	4	3	5	4	6	6	6	6	5	6	6	6	4	1	2	1	1	2	4	4
355	5	4	5	5	5	5	5	4	4	5	5	5	5	5	5	5	4	4	1	2	1	1	1	3	4
356	6	6	3	2	2	4	2	6	6	6	6	6	6	6	7	6	7	3	1	3	2	1	4	4	3
357	3	2	2	2	2	6	2	4	3	3	4	4	4	5	6	6	6	3	1	3	2	1	2	4	3
358	5	3	4	5	5	4	4	5	5	5	5	5	5	5	7	6	6	1	0	5	2	1	2	4	1
359	4	4	6	3	4	2	3	4	3	3	5	5	6	5	6	5	4	1	0	5	2	1	3	4	2
360	5	3	5	5	5	4	5	4	5	5	5	5	5	5	4	4	3	2	0	5	1	1	4	4	2
361	4	3	7	4	3	3	2	4	4	4	6	6	6	6	6	6	6	4	1	2	1	1	3	4	4
362	3	2	1	6	6	6	5	3	3	2	3	4	4	5	5	5	5	4	1	1	1	1	2	1	4
363	5	5	6	4	4	4	4	6	6	6	4	4	4	4	7	7	7	3	1	2	1	2	3	2	2
364	5	5	5	4	4	4	5	4	4	4	5	5	4	5	7	5	6	2	0	3	1	1	2	1	2
365	5	4	5	6	4	6	6	5	4	5	4	4	4	5	5	5	5	3	0	3	1	1	3	1	3
366	5	5	4	4	3	3	3	4	4	4	4	4	4	5	5	4	3	3	0	3	1	1	3	1	2
367	6	3	5	3	6	4	3	4	5	6	6	6	4	4	6	6	5	4	1	1	1	2	2	1	4
368	5	4	4	3	4	4	2	5	5	5	5	5	4	5	6	6	6	3	0	3	1	2	3	1	4
369	5	4	4	4	4	4	5	3	4	4	4	4	4	5	4	4	4	1	0	3	2	1	4	1	1
370	3	4	4	4	4	4	5	4	4	5	4	5	5	5	6	6	6	2	0	4	3	2	4	3	2
371	3	4	3	6	6	2	5	5	3	4	5	7	7	6	4	6	6	2	1	3	3	2	4	1	1
372	5	3	4	5	5	4	3	6	4	5	4	4	4	4	6	6	5	2	1	1	1	2	3	1	3
373	3	3	4	4	3	4	4	4	4	6	6	6	6	6	6	5	6	3	0	3	1	1	2	1	2
374	6	5	4	3	3	3	2	3	5	4	6	4	4	4	6	6	6	4	1	1	1	1	2	1	3
375	5	5	3	5	6	5	5	5	3	5	5	5	5	5	5	5	5	3	1	2	1	2	4	2	3
376	7	7	7	5	5	5	5	6	6	6	5	5	6	6	6	6	6	3	1	2	1	1	3	2	4
377	6	3	4	4	4	4	4	4	4	4	4	4	4	4	5	5	4	2	1	2	1	1	3	1	4
378	3	5	5	2	2	6	3	5	5	3	5	5	5	3	5	5	4	3	1	3	2	1	3	4	4
379	5	3	6	4	4	5	2	5	4	6	6	6	6	5	6	6	6	3	1	2	1	1	2	4	4
380	6	3	6	6	6	6	5	6	6	6	6	6	6	6	6	6	6	3	1	2	1	1	3	3	4
381	2	2	3	5	6	4	4	5	3	6	4	4	4	4	6	6	6	3	1	3	1	1	2	4	4
382	4	4	5	4	4	4	4	4	4	4	4	4	4	4	6	6	6	3	1	3	3	1	2	4	4
383	6	6	6	5	6	5	6	5	5	6	6	6	6	6	5	6	6	4	1	2	2	1	2	4	4
384	6	5	6	6	6	6	4	3	2	4	4	5	5	6	7	6	6	3	0	4	3	1	2	2	3
385	4	4	4	4	3	4	2	5	4	6	4	4	4	4	4	4	4	4	1	2	1	1	3	2	4
386	5	4	6	5	5	4	5	4	4	5	5	5	5	5	6	6	5	3	1	2	1	1	3	3	4
387	6	6	6	4	4	4	4	6	6	6	6	6	6	6	6	6	6	3	1	3	1	1	4	2	4
388	6	6	6	6	6	4	4	6	6	6	6	6	6	6	7	7	5	4	1	4	1	1	4	4	4
389	4	3	4	4	4	5	4	4	4	4	4	5	4	4	4	4	4	4	1	3	1	1	3	4	4
390	4	5	5	4	5	4	5	4	5	5	5	5	5	5	5	5	4	3	1	2	1	4	2	1	4
391	7	7	6	7	7	5	5	4	4	5	7	5	5	5	5	7	7	3	0	2	1	5	2	1	3
392	5	7	7	5	5	6	5	5	5	5	5	5	5	5	7	7	7	4	1	3	1	5	2	1	4
393	4	5	6	5	5	5	4	4	4	4	7	7	7	7	7	7	7	3	2	3	1	4	2	1	4
394	5	5	5	5	5	5	5	5	5	5	5	5	5	5	5	5	5	3	1	2	1	1	2	1	4
395	5	5	5	4	5	5	4	5	5	5	5	5	5	5	5	5	5	4	1	2	1	3	2	1	4
396	5	2	4	4	5	4	5	4	3	4	4	4	4	5	7	7	7	4	1	2	1	5	4	2	4
397	7	5	5	7	7	5	5	4	5	7	7	7	7	7	7	7	4	2	0	3	1	5	4	1	4
398	5	5	5	5	5	5	3	5	4	5	4	5	5	5	5	5	5	2	1	3	1	1	4	4	2
399	3	3	5	4	3	3	3	3	3	4	3	3	3	5	5	5	5	2	1	3	1	4	4	2	3
400	5	4	7	5	5	5	1	5	5	5	5	5	5	5	5	5	5	3	1	2	1	1	3	4	4
401	5	5	5	1	1	1	1	7	7	7	7	7	7	7	7	7	7	2	1	3	3	1	3	4	3
402	5	5	4	4	4	4	4	4	4	4	4	4	4	4	4	4	4	2	0	3	4	1	3	4	3
403	5	3	5	2	2	3	1	3	3	3	5	5	4	4	7	7	7	3	1	2	1	1	3	2	4
404	5	5	4	5	5	4	3	5	5	5	5	5	5	5	5	5	5	3	1	2	1	1	3	2	4
405	2	2	5	5	5	4	7	3	4	4	4	5	5	5	7	7	7	1	1	5	3	1	3	4	1
406	5	5	5	5	5	5	5	5	5	5	3	3	5	5	5	5	5	2	1	5	3	1	3	4	1
407	4	4	4	4	4	4	4	4	4	4	4	4	4	4	5	5	5	3	1	3	2	2	4	3	3
408	2	3	1	3	2	2	2	3	5	4	4	5	4	5	3	3	3	2	1	3	2	3	3	4	3
409	2	1	2	4	4	4	2	2	4	5	5	5	5	5	5	5	4	3	0	3	2	1	2	4	4
410	5	5	4	5	5	4	4	5	5	5	5	4	4	5	5	5	4	3	1	2	1	1	3	2	4
411	5	3	2	3	2	4	2	2	2	2	4	2	2	2	2	2	2	3	1	2	1	1	3	2	4
412	5	3	4	5	5	3	5	5	4	3	5	5	5	5	5	5	5	1	1	5	3	1	3	4	1
413	5	5	5	5	5	5	2	4	4	5	4	4	4	4	5	5	5	2	1	5	3	1	3	4	1
414	2	2	3	4	4	4	4	3	5	4	4	4	4	4	4	5	5	3	1	3	2	2	4	3	3
415	5	3	5	4	3	4	5	4	4	4	5	5	5	5	5	5	3	2	1	3	2	3	3	4	3
416	3	3	4	4	4	5	2	3	3	3	4	4	4	4	6	6	4	3	0	3	2	1	2	4	4
417	5	4	3	4	4	4	5	4	4	4	4	5	5	4	5	5	5	4	1	4	1	1	4	4	4
418	6	5	6	6	5	6	6	6	6	5	7	6	5	5	7	6	6	4	1	3	1	1	3	4	4
419	6	6	5	6	6	4	4	7	7	7	4	4	4	5	4	4	4	3	1	2	1	4	2	1	4
420	4	4	4	4	4	4	3	4	4	6	4	4	6	6	4	4	4	3	0	2	1	5	2	1	3
421	4	4	5	4	4	4	4	6	4	3	3	4	4	4	4	3	4	4	1	3	1	5	2	1	4
422	6	6	7	6	6	6	4	7	7	7	6	6	6	6	6	6	6	3	2	3	1	4	2	1	4
423	6	5	5	4	4	4	3	5	4	3	4	4	4	3	4	4	3	3	0	3	1	2	3	1	4
424	6	3	4	5	5	5	4	6	6	6	6	5	5	5	6	6	6	1	0	3	2	1	4	1	1
425	7	7	6	7	6	6	4	6	6	6	6	6	6	6	6	6	6	2	0	4	3	2	4	3	2
426	4	3	1	5	2	5	7	7	4	3	4	2	3	3	4	2	2	2	1	3	3	2	4	1	1
427	5	3	5	6	5	5	3	3	3	4	5	5	4	4	4	4	5	2	1	1	1	2	3	1	3
428	6	6	6	5	7	5	6	4	4	6	6	7	7	6	7	6	6	3	0	3	1	1	2	1	2
429	4	5	5	3	3	3	4	4	2	3	1	5	6	4	5	5	5	4	1	1	1	1	2	1	3
430	6	5	6	7	7	7	7	7	7	7	7	7	7	7	7	7	6	3	1	2	1	2	4	2	3
431	2	2	2	3	3	3	3	3	3	5	5	3	3	3	3	3	3	3	1	3	1	1	4	2	4
432	5	3	6	4	4	4	5	5	6	6	4	5	5	6	7	7	6	3	1	4	1	2	3	4	3
433	5	4	5	4	4	4	5	3	5	5	6	6	6	6	6	6	6	3	1	4	1	3	3	3	3
434	4	3	4	5	7	6	6	7	7	7	6	7	7	7	6	7	6	2	1	3	1	3	3	2	3
435	4	4	4	4	4	4	3	5	5	5	4	4	4	4	5	5	6	2	1	5	1	4	3	2	4
436	1	2	3	4	5	5	3	3	3	3	5	4	5	4	5	5	5	3	1	2	1	2	3	4	3
437	5	4	6	6	6	6	4	5	6	6	6	6	6	6	6	6	6	2	1	2	1	5	3	4	3
438	4	1	3	4	4	2	2	2	2	3	2	6	2	2	6	6	4	3	1	2	1	4	3	4	3
439	4	1	2	1	1	1	2	2	1	3	1	3	3	1	1	3	3	3	1	2	1	3	3	4	3
440	4	4	4	4	4	4	4	4	4	4	4	4	4	4	5	4	5	3	1	3	1	2	3	3	3
441	6	3	5	5	5	5	5	5	6	5	5	6	3	5	4	5	6	3	1	3	1	3	3	3	3
442	6	5	5	5	5	2	4	4	6	5	6	6	6	6	6	6	6	3	1	3	1	3	3	4	4
443	5	2	3	5	2	6	3	4	3	5	7	7	7	7	7	7	2	3	1	3	1	2	3	3	4
444	5	4	6	4	4	4	5	5	4	6	4	6	6	6	7	7	7	3	1	3	1	2	3	3	3
445	5	5	5	5	5	5	6	4	5	6	7	7	7	7	7	7	6	3	1	3	1	2	2	3	4
446	5	3	5	5	5	5	3	5	5	5	5	5	5	5	7	7	7	2	1	3	2	5	3	4	4
447	5	2	5	5	4	3	3	5	3	3	4	5	5	4	4	3	4	3	1	5	1	4	4	4	4
448	6	3	6	5	7	7	4	5	4	4	5	6	7	6	7	6	7	3	1	3	2	2	3	4	3
449	5	1	1	4	4	3	3	3	5	5	3	5	6	3	3	3	4	3	1	2	1	2	3	3	3
450	5	5	4	6	4	5	6	5	6	6	5	6	4	5	5	5	6	3	1	5	1	4	4	4	4
451	5	1	4	4	4	4	2	4	4	4	5	5	5	4	6	5	5	2	1	4	1	5	3	4	4
452	5	5	4	5	4	4	4	4	4	5	5	5	5	5	6	6	6	3	1	5	1	4	4	4	4
453	3	3	3	6	6	4	4	4	4	5	5	5	4	4	6	6	6	4	1	3	1	1	3	2	4
454	4	2	2	3	3	3	2	3	3	4	5	5	3	6	5	6	4	4	1	2	1	1	2	4	4
455	5	4	4	6	6	6	7	5	5	7	5	6	6	7	7	7	7	4	0	2	1	1	3	3	4
456	5	4	4	5	4	4	3	4	4	4	4	4	4	4	4	4	4	3	1	3	2	2	4	3	3
457	5	4	6	6	5	4	6	4	4	4	4	4	4	5	7	7	7	2	1	3	2	3	3	4	3
458	6	5	6	4	5	4	3	4	5	5	6	6	6	5	6	6	6	3	1	3	2	2	4	3	3
459	4	3	1	2	2	2	5	2	1	1	6	6	7	7	7	6	6	2	1	3	2	3	3	4	3
460	6	5	6	6	5	5	5	6	5	6	6	6	6	6	7	7	7	3	1	3	2	2	4	3	3
461	6	6	5	6	7	7	6	6	6	6	7	7	7	7	6	7	7	2	1	3	2	3	3	4	3
462	5	6	6	4	4	4	4	6	6	7	6	6	6	6	7	7	7	3	0	3	1	1	3	1	2
463	4	5	5	4	5	5	4	5	4	5	5	5	5	5	6	7	7	4	1	1	1	2	2	1	4
464	4	5	4	6	5	4	4	6	3	5	5	6	7	5	3	4	5	3	0	3	1	2	3	1	4
465	4	5	4	4	4	4	4	4	4	5	5	5	5	5	7	7	7	1	0	3	2	1	4	1	1
466	3	2	3	4	4	4	4	4	4	4	4	5	5	3	4	4	4	2	0	4	3	2	4	3	2
467	6	6	4	7	7	7	6	6	6	6	4	6	5	6	7	7	7	2	1	3	3	2	4	1	1
468	3	4	4	4	4	2	4	5	4	4	4	4	4	4	6	6	6	2	1	1	1	2	3	1	3
469	6	4	5	4	4	4	4	6	6	6	4	5	5	5	6	6	4	3	0	3	1	1	2	1	2
470	4	5	5	5	6	7	7	6	7	4	4	4	6	6	5	4	4	3	1	4	1	2	3	4	3
471	7	7	6	7	7	5	7	5	4	5	7	7	7	5	6	6	7	3	1	4	1	3	3	3	3
472	5	4	4	3	4	4	4	4	4	3	4	4	5	5	4	4	4	2	1	3	1	3	3	2	3
473	5	5	6	6	6	4	5	5	4	5	6	5	5	6	6	5	4	2	1	5	1	4	3	2	4
474	3	2	4	6	4	4	3	3	5	5	5	3	5	3	7	7	7	3	1	2	1	2	3	4	3
475	6	6	6	4	6	6	5	5	6	6	6	6	6	5	7	7	7	2	1	2	1	5	3	4	3
476	6	7	6	4	7	7	6	4	4	4	4	3	4	4	6	4	5	3	1	2	1	4	3	4	3
477	3	3	2	4	4	4	2	3	3	5	4	4	4	3	4	4	4	3	1	2	1	3	3	4	3
478	3	2	5	4	5	4	2	5	4	5	5	5	5	6	6	6	4	3	1	3	1	2	3	3	3
479	6	6	4	5	4	6	2	5	5	5	5	4	5	4	5	4	5	3	1	3	1	3	3	3	3
480	7	4	6	6	7	2	4	7	4	7	7	7	7	5	7	7	7	3	1	3	1	3	3	4	4
481	5	5	6	4	4	4	4	6	6	7	4	4	4	4	7	7	7	3	1	3	1	2	3	3	4
482	3	4	4	4	4	4	4	6	6	6	4	4	4	4	6	6	4	3	1	3	1	1	3	4	3
483	5	4	4	4	4	4	4	7	7	7	4	4	4	4	7	7	7	2	1	3	1	2	3	4	2
484	6	4	4	4	4	6	4	4	4	4	5	5	4	5	5	4	4	3	1	3	1	3	4	4	4
485	5	5	5	5	5	5	6	5	5	6	7	6	6	6	6	7	6	2	1	2	1	3	3	4	4
486	3	3	4	4	4	5	2	3	3	3	4	4	4	4	6	6	4	2	1	3	1	2	4	4	3
